# Supplementary material for: Liquid Chromatography–Mass Spectrometry-Based Metabolomics Reveals Dynamic Metabolite Changes during Early Postmortem Aging of Donkey Meat
Source: Foods. 2024 May 9;13(10):1466. doi: 10.3390/foods13101466 (PMC11119072; doi:10.3390/foods13101466)
Supplement: Supplementary file 1 [file foods-13-01466-s001.zip]

Archive with 4 entries (4 files):
- Figure S1.jpg
- Figure S2.jpg
- figure S3.jpg
- foods-2961574-supplementary.pdf
